# Supplementary material for: Stabilized Double-Stranded RNA Strategy Improves Cotton Resistance to CBW (Anthonomus grandis)
Source: Int J Mol Sci. 2022 Nov 8;23(22):13713. doi: 10.3390/ijms232213713 (PMC9691246; doi:10.3390/ijms232213713)
Supplement: Supplementary file 1 [file ijms-23-13713-s001.zip]

Archive with 1 entries (1 files):
- ijms-1820823-supplementary.pdf
